# Supplementary material for: Alleviation of Tris(2-chloroethyl) Phosphate Toxicity on the Marine Rotifer Brachionus plicatilis by Polystyrene Microplastics: Features and Molecular Evidence
Source: Int J Mol Sci. 2022 Apr 29;23(9):4934. doi: 10.3390/ijms23094934 (PMC9102492; doi:10.3390/ijms23094934)
Supplement: Supplementary file 1 [file ijms-23-04934-s001.zip]

Archive with 1 entries (1 files):
- ijms-1677437-supplementary.pdf
